# Supplementary material for: Environmental Status of Cryptococcus neoformans and Cryptococcus gattii in Colombia
Source: J Fungi (Basel). 2021 May 24;7(6):410. doi: 10.3390/jof7060410 (PMC8225054; doi:10.3390/jof7060410)
Supplement: Supplementary file 1 [file jof-07-00410-s001.zip]

Archive with 1 entries (1 files):
- jof-1182732-supplementary.pdf
